# Supplementary material for: SARS-CoV-2 Proteins Interact with Alpha Synuclein and Induce Lewy Body-like Pathology In Vitro
Source: Int J Mol Sci. 2022 Mar 21;23(6):3394. doi: 10.3390/ijms23063394 (PMC8949667; doi:10.3390/ijms23063394)
Supplement: Supplementary file 1 [file ijms-23-03394-s001.zip]

Archive with 1 entries (1 files):
- ijms-1631277-supplementary.pdf
